# Supplementary material for: Hepatocyte-Specific Co-Delivery of Zinc Ions and Plasmid DNA by Lactosylated Poly(1-vinylimidazole) for Suppression of Insulin Receptor Internalization
Source: Pharmaceutics. 2021 Dec 4;13(12):2084. doi: 10.3390/pharmaceutics13122084 (PMC8704993; doi:10.3390/pharmaceutics13122084)
Supplement: Supplementary file 1 [file pharmaceutics-13-02084-s001.zip]

Archive with 1 entries (1 files):
- pharmaceutics-1453937-supplementary.pdf
